# Supplementary material for: Potential Role of Captive Environments in Reshaping the Compositions of Pathogenic Gut Bacteria in Equus Species
Source: Biology (Basel). 2026 May 16;15(10):796. doi: 10.3390/biology15100796 (PMC13203567; doi:10.3390/biology15100796)
Supplement: Supplementary file 1 [file biology-15-00796-s001.zip › Table S1.xlsx]

## Sheet: Sheet1
Sample name	Group	Species	Age	Gender	Data	Diet	Environment	Zoo, Province, Country	Data ID	DOI
WEKIA1	WEKIA_1	Equus kiang	Unknow	Unknow	2021.05.30	Forbs	Wild	Qinghai, China	SRR19187646	https://www.frontiersin.org/journals/microbiology/articles/10.3389/fmicb.2022.953234/full
WEKIA2	WEKIA_1	Equus kiang	Unknow	Unknow	2021.05.30	Forbs	Wild	Qinghai, China	SRR19187606	https://www.frontiersin.org/journals/microbiology/articles/10.3389/fmicb.2022.953234/full
WEKIA3	WEKIA_1	Equus kiang	Unknow	Unknow	2021.05.30	Forbs	Wild	Qinghai, China	SRR19187645	https://www.frontiersin.org/journals/microbiology/articles/10.3389/fmicb.2022.953234/full
WEKIA4	WEKIA_1	Equus kiang	Unknow	Unknow	2021.05.30	Forbs	Wild	Qinghai, China	SRR19187634	https://www.frontiersin.org/journals/microbiology/articles/10.3389/fmicb.2022.953234/full
WEKIA5	WEKIA_1	Equus kiang	Unknow	Unknow	2021.05.30	Forbs	Wild	Qinghai, China	SRR19187623	https://www.frontiersin.org/journals/microbiology/articles/10.3389/fmicb.2022.953234/full
WEKIA6	WEKIA_1	Equus kiang	Unknow	Unknow	2021.05.30	Forbs	Wild	Qinghai, China	SRR19187612	https://www.frontiersin.org/journals/microbiology/articles/10.3389/fmicb.2022.953234/full
WEKIA7	WEKIA_1	Equus kiang	Unknow	Unknow	2021.05.30	Forbs	Wild	Qinghai, China	SRR19187610	https://www.frontiersin.org/journals/microbiology/articles/10.3389/fmicb.2022.953234/full
WEKIA8	WEKIA_1	Equus kiang	Unknow	Unknow	2021.05.30	Forbs	Wild	Qinghai, China	SRR19187609	https://www.frontiersin.org/journals/microbiology/articles/10.3389/fmicb.2022.953234/full
WEKIA9	WEKIA_1	Equus kiang	Unknow	Unknow	2021.05.30	Forbs	Wild	Qinghai, China	SRR19187608	https://www.frontiersin.org/journals/microbiology/articles/10.3389/fmicb.2022.953234/full
WEKIA10	WEKIA_1	Equus kiang	Unknow	Unknow	2021.05.30	Forbs	Wild	Qinghai, China	SRR19187607	https://www.frontiersin.org/journals/microbiology/articles/10.3389/fmicb.2022.953234/full
WEKIA11	WEKIA_2	Equus kiang	Unknow	Unknow	2017.08	Forbs	Wild	Qinghai, China	SRR10724071	https://www.researchsquare.com/article/rs-9959/v1
WEKIA12	WEKIA_2	Equus kiang	Unknow	Unknow	2017.08	Forbs	Wild	Qinghai, China	SRR10724042	https://www.researchsquare.com/article/rs-9959/v1
WEKIA13	WEKIA_2	Equus kiang	Unknow	Unknow	2017.08	Forbs	Wild	Qinghai, China	SRR10724069	https://www.researchsquare.com/article/rs-9959/v1
WEKIA14	WEKIA_2	Equus kiang	Unknow	Unknow	2017.08	Forbs	Wild	Qinghai, China	SRR10724068	https://www.researchsquare.com/article/rs-9959/v1
WEKIA15	WEKIA_2	Equus kiang	Unknow	Unknow	2017.08	Forbs	Wild	Qinghai, China	SRR10724067	https://www.researchsquare.com/article/rs-9959/v1
WEKIA16	WEKIA_2	Equus kiang	Unknow	Unknow	2017.08	Forbs	Wild	Qinghai, China	SRR10724066	https://www.researchsquare.com/article/rs-9959/v1
WEKIA17	WEKIA_2	Equus kiang	Unknow	Unknow	2017.08	Forbs	Wild	Qinghai, China	SRR10724065	https://www.researchsquare.com/article/rs-9959/v1
WEKIA18	WEKIA_2	Equus kiang	Unknow	Unknow	2017.08	Forbs	Wild	Qinghai, China	SRR10724070	https://www.researchsquare.com/article/rs-9959/v1
WEKIA19	WEKIA_2	Equus kiang	Unknow	Unknow	2017.08	Forbs	Wild	Qinghai, China	SRR10724059	https://www.researchsquare.com/article/rs-9959/v1
WEKIA20	WEKIA_2	Equus kiang	Unknow	Unknow	2017.08	Forbs	Wild	Qinghai, China	SRR10724048	https://www.researchsquare.com/article/rs-9959/v1
WEKIA21	WEKIA_2	Equus kiang	Unknow	Unknow	2017.08	Forbs	Wild	Qinghai, China	SRR10724047	https://www.researchsquare.com/article/rs-9959/v1
WEKIA22	WEKIA_2	Equus kiang	Unknow	Unknow	2017.08	Forbs	Wild	Qinghai, China	SRR10724046	https://www.researchsquare.com/article/rs-9959/v1
WEKIA23	WEKIA_2	Equus kiang	Unknow	Unknow	2017.08	Forbs	Wild	Qinghai, China	SRR10724045	https://www.researchsquare.com/article/rs-9959/v1
WEKIA24	WEKIA_2	Equus kiang	Unknow	Unknow	2017.08	Forbs	Wild	Qinghai, China	SRR10724044	https://www.researchsquare.com/article/rs-9959/v1
WEKIA25	WEKIA_2	Equus kiang	Unknow	Unknow	2017.08	Forbs	Wild	Qinghai, China	SRR10724043	https://www.researchsquare.com/article/rs-9959/v1
WEHEM1	WEHEM	Equus hemionus	Adult	NA	2020.09	Forbs	Wild	Xinjiang, China	SRR17068811	10.3389/fmicb.2022.832410
WEHEM2	WEHEM	Equus hemionus	Adult	NA	2020.09	Forbs	Wild	Xinjiang, China	SRR17068784	10.3389/fmicb.2022.832410
WEHEM3	WEHEM	Equus hemionus	Adult	NA	2020.09	Forbs	Wild	Xinjiang, China	SRR17068810	10.3389/fmicb.2022.832410
WEHEM4	WEHEM	Equus hemionus	Adult	NA	2020.09	Forbs	Wild	Xinjiang, China	SRR17068799	10.3389/fmicb.2022.832410
WEHEM5	WEHEM	Equus hemionus	Adult	NA	2020.09	Forbs	Wild	Xinjiang, China	SRR17068789	10.3389/fmicb.2022.832410
WEHEM6	WEHEM	Equus hemionus	Adult	NA	2020.09	Forbs	Wild	Xinjiang, China	SRR17068788	10.3389/fmicb.2022.832410
WEHEM7	WEHEM	Equus hemionus	Adult	NA	2020.09	Forbs	Wild	Xinjiang, China	SRR17068787	10.3389/fmicb.2022.832410
WEHEM8	WEHEM	Equus hemionus	Adult	NA	2020.09	Forbs	Wild	Xinjiang, China	SRR17068786	10.3389/fmicb.2022.832410
WEHEM9	WEHEM	Equus hemionus	Adult	NA	2020.09	Forbs	Wild	Xinjiang, China	SRR17068785	10.3389/fmicb.2022.832410
WEHEM10	WEHEM	Equus hemionus	Adult	NA	2020.09	Forbs	Wild	Xinjiang, China	SRR17068783	10.3389/fmicb.2022.832410
WEFEP1	WEFEP	Equus ferus przewalskii	Adult	Male	2020.09	Forbs	Wild	Xinjiang, China	SRR13718183	10.3389/fmicb.2022.832410
WEFEP2	WEFEP	Equus ferus przewalskii	Adult	Male	2020.09	Forbs	Wild	Xinjiang, China	SRR13718182	10.3389/fmicb.2022.832410
WEFEP3	WEFEP	Equus ferus przewalskii	Adult	Male	2020.09	Forbs	Wild	Xinjiang, China	SRR13718180	10.3389/fmicb.2022.832410
WEFEP4	WEFEP	Equus ferus przewalskii	Adult	Male	2020.09	Forbs	Wild	Xinjiang, China	SRR13718179	10.3389/fmicb.2022.832410
WEFEP5	WEFEP	Equus ferus przewalskii	Adult	Male	2020.09	Forbs	Wild	Xinjiang, China	SRR13718178	10.3389/fmicb.2022.832410
WEFEP6	WEFEP	Equus ferus przewalskii	Adult	Female	2020.09	Forbs	Wild	Xinjiang, China	SRR13718177	10.3389/fmicb.2022.832410
WEFEP7	WEFEP	Equus ferus przewalskii	Adult	Female	2020.09	Forbs	Wild	Xinjiang, China	SRR13718176	10.3389/fmicb.2022.832410
WEFEP8	WEFEP	Equus ferus przewalskii	Adult	Female	2020.09	Forbs	Wild	Xinjiang, China	SRR13718175	10.3389/fmicb.2022.832410
WEFEP9	WEFEP	Equus ferus przewalskii	Adult	Female	2020.09	Forbs	Wild	Xinjiang, China	SRR13718174	10.3389/fmicb.2022.832410
WEFEP10	WEFEP	Equus ferus przewalskii	Adult	Female	2020.09	Forbs	Wild	Xinjiang, China	SRR13718173	10.3389/fmicb.2022.832410
WEFEP11	WEFEP	Equus ferus przewalskii	Adult	Male	2020.09	Forbs	Wild	Xinjiang, China	SRR13718172	10.3389/fmicb.2022.832410
WEFEP12	WEFEP	Equus ferus przewalskii	Adult	Male	2020.09	Forbs	Wild	Xinjiang, China	SRR13718171	10.3389/fmicb.2022.832410
CEFEP1	CEFEP_1	Equus ferus przewalskii	Adult	Male	2020.09	Medicago sativa	Captive	Gansu Endangered Animals Protection Center, Gansu, China	SRR17068809	10.3389/fmicb.2022.832410
CEFEP2	CEFEP_1	Equus ferus przewalskii	Adult	Male	2020.09	Medicago sativa	Captive	Gansu Endangered Animals Protection Center, Gansu, China	SRR17068800	10.3389/fmicb.2022.832410
CEFEP3	CEFEP_1	Equus ferus przewalskii	Adult	Male	2020.09	Medicago sativa	Captive	Gansu Endangered Animals Protection Center, Gansu, China	SRR17068798	10.3389/fmicb.2022.832410
CEFEP4	CEFEP_1	Equus ferus przewalskii	Adult	Male	2020.09	Medicago sativa	Captive	Gansu Endangered Animals Protection Center, Gansu, China	SRR17068797	10.3389/fmicb.2022.832410
CEFEP5	CEFEP_1	Equus ferus przewalskii	Adult	Male	2020.09	Medicago sativa	Captive	Gansu Endangered Animals Protection Center, Gansu, China	SRR17068796	10.3389/fmicb.2022.832410
CEFEP6	CEFEP_1	Equus ferus przewalskii	Adult	Male	2020.09	Medicago sativa	Captive	Gansu Endangered Animals Protection Center, Gansu, China	SRR17068808	10.3389/fmicb.2022.832410
CEFEP7	CEFEP_1	Equus ferus przewalskii	Adult	Female	2020.09	Medicago sativa	Captive	Gansu Endangered Animals Protection Center, Gansu, China	SRR17068807	10.3389/fmicb.2022.832410
CEFEP8	CEFEP_1	Equus ferus przewalskii	Adult	Female	2020.09	Medicago sativa	Captive	Gansu Endangered Animals Protection Center, Gansu, China	SRR17068806	10.3389/fmicb.2022.832410
CEFEP9	CEFEP_1	Equus ferus przewalskii	Adult	Female	2020.09	Medicago sativa	Captive	Gansu Endangered Animals Protection Center, Gansu, China	SRR17068805	10.3389/fmicb.2022.832410
CEFEP10	CEFEP_1	Equus ferus przewalskii	Adult	Male	2020.09	Medicago sativa	Captive	Gansu Endangered Animals Protection Center, Gansu, China	SRR17068804	10.3389/fmicb.2022.832410
CEFEP11	CEFEP_1	Equus ferus przewalskii	Adult	Male	2020.09	Medicago sativa	Captive	Gansu Endangered Animals Protection Center, Gansu, China	SRR17068803	10.3389/fmicb.2022.832410
CEFEP12	CEFEP_1	Equus ferus przewalskii	Adult	Male	2020.09	Medicago sativa	Captive	Gansu Endangered Animals Protection Center, Gansu, China	SRR17068802	10.3389/fmicb.2022.832410
CEFEP13	CEFEP_1	Equus ferus przewalskii	Adult	Male	2020.09	Medicago sativa	Captive	Gansu Endangered Animals Protection Center, Gansu, China	SRR17068801	10.3389/fmicb.2022.832410
CEFEP14	CEFEP_2	Equus ferus przewalskii	Unknow	Unknow	2017.12	Medicago sativa	Captive	Xinjiang Uygur Autonomous Region Wild Horse Breeding Research Center, Xinjiang, China	SRR9905054	https://www.frontiersin.org/journals/microbiology/articles/10.3389/fmicb.2020.00363/full
CEFEP15	CEFEP_2	Equus ferus przewalskii	Unknow	Unknow	2017.12	Medicago sativa	Captive	Xinjiang Uygur Autonomous Region Wild Horse Breeding Research Center, Xinjiang, China	SRR9905067	https://www.frontiersin.org/journals/microbiology/articles/10.3389/fmicb.2020.00363/full
CEFEP16	CEFEP_2	Equus ferus przewalskii	Unknow	Unknow	2017.12	Medicago sativa	Captive	Xinjiang Uygur Autonomous Region Wild Horse Breeding Research Center, Xinjiang, China	SRR9905066	https://www.frontiersin.org/journals/microbiology/articles/10.3389/fmicb.2020.00363/full
CEFEP17	CEFEP_2	Equus ferus przewalskii	Unknow	Unknow	2017.12	Medicago sativa	Captive	Xinjiang Uygur Autonomous Region Wild Horse Breeding Research Center, Xinjiang, China	SRR9905065	https://www.frontiersin.org/journals/microbiology/articles/10.3389/fmicb.2020.00363/full
CEFEP18	CEFEP_2	Equus ferus przewalskii	Unknow	Unknow	2017.12	Medicago sativa	Captive	Xinjiang Uygur Autonomous Region Wild Horse Breeding Research Center, Xinjiang, China	SRR9905051	https://www.frontiersin.org/journals/microbiology/articles/10.3389/fmicb.2020.00363/full
CEFEP19	CEFEP_2	Equus ferus przewalskii	Unknow	Unknow	2017.12	Medicago sativa	Captive	Xinjiang Uygur Autonomous Region Wild Horse Breeding Research Center, Xinjiang, China	SRR9905052	https://www.frontiersin.org/journals/microbiology/articles/10.3389/fmicb.2020.00363/full
CEFEP20	CEFEP_2	Equus ferus przewalskii	Unknow	Unknow	2017.12	Medicago sativa	Captive	Xinjiang Uygur Autonomous Region Wild Horse Breeding Research Center, Xinjiang, China	SRR9905049	https://www.frontiersin.org/journals/microbiology/articles/10.3389/fmicb.2020.00363/full
CEFEP21	CEFEP_2	Equus ferus przewalskii	Unknow	Unknow	2017.12	Medicago sativa	Captive	Xinjiang Uygur Autonomous Region Wild Horse Breeding Research Center, Xinjiang, China	SRR9905050	https://www.frontiersin.org/journals/microbiology/articles/10.3389/fmicb.2020.00363/full
CEFEP22	CEFEP_2	Equus ferus przewalskii	Unknow	Unknow	2017.12	Medicago sativa	Captive	Xinjiang Uygur Autonomous Region Wild Horse Breeding Research Center, Xinjiang, China	SRR9905047	https://www.frontiersin.org/journals/microbiology/articles/10.3389/fmicb.2020.00363/full
CEFEP23	CEFEP_2	Equus ferus przewalskii	Unknow	Unknow	2017.12	Medicago sativa	Captive	Xinjiang Uygur Autonomous Region Wild Horse Breeding Research Center, Xinjiang, China	SRR9905048	https://www.frontiersin.org/journals/microbiology/articles/10.3389/fmicb.2020.00363/full
CEFEP24	CEFEP_2	Equus ferus przewalskii	Unknow	Unknow	2017.12	Medicago sativa	Captive	Xinjiang Uygur Autonomous Region Wild Horse Breeding Research Center, Xinjiang, China	SRR9905045	https://www.frontiersin.org/journals/microbiology/articles/10.3389/fmicb.2020.00363/full
CEFEP25	CEFEP_2	Equus ferus przewalskii	Unknow	Unknow	2017.12	Medicago sativa	Captive	Xinjiang Uygur Autonomous Region Wild Horse Breeding Research Center, Xinjiang, China	SRR9905046	https://www.frontiersin.org/journals/microbiology/articles/10.3389/fmicb.2020.00363/full
CEHEM1	CEHEM	Equus hemionus	Adult	NA	2020.09	Medicago sativa	Captive	Gansu Endangered Animals Protection Center, Gansu, China	SRR17068795	10.3389/fmicb.2022.832410
CEHEM2	CEHEM	Equus hemionus	Adult	NA	2020.09	Medicago sativa	Captive	Gansu Endangered Animals Protection Center, Gansu, China	SRR17068794	10.3389/fmicb.2022.832410
CEHEM3	CEHEM	Equus hemionus	Adult	NA	2020.09	Medicago sativa	Captive	Gansu Endangered Animals Protection Center, Gansu, China	SRR17068793	10.3389/fmicb.2022.832410
CEHEM4	CEHEM	Equus hemionus	Adult	NA	2020.09	Medicago sativa	Captive	Gansu Endangered Animals Protection Center, Gansu, China	SRR17068792	10.3389/fmicb.2022.832410
CEHEM5	CEHEM	Equus hemionus	Adult	NA	2020.09	Medicago sativa	Captive	Gansu Endangered Animals Protection Center, Gansu, China	SRR17068791	10.3389/fmicb.2022.832410
CEHEM6	CEHEM	Equus hemionus	Adult	NA	2020.09	Medicago sativa	Captive	Gansu Endangered Animals Protection Center, Gansu, China	SRR17068790	10.3389/fmicb.2022.832410
CEKIA1	CEKIA_1	Equus kiang	Adult	Male	2021.05.31	Grass, alfalfa, carrots, and pellet feed	Captive	Jinan Zoo, Shandong, China	SRR19187616	https://www.frontiersin.org/journals/microbiology/articles/10.3389/fmicb.2022.953234/full
CEKIA2	CEKIA_1	Equus kiang	Adult	Female	2021.05.31	Grass, alfalfa, carrots, and pellet feed	Captive	Jinan Zoo, Shandong, China	SRR19187615	https://www.frontiersin.org/journals/microbiology/articles/10.3389/fmicb.2022.953234/full
CEKIA3	CEKIA_1	Equus kiang	Adult	Female	2021.05.31	Grass, alfalfa, carrots, and pellet feed	Captive	Jinan Zoo, Shandong, China	SRR19187614	https://www.frontiersin.org/journals/microbiology/articles/10.3389/fmicb.2022.953234/full
CEKIA4	CEKIA_1	Equus kiang	Adult	Female	2021.05.31	Grass, alfalfa, carrots, and pellet feed	Captive	Jinan Zoo, Shandong, China	SRR19187613	https://www.frontiersin.org/journals/microbiology/articles/10.3389/fmicb.2022.953234/full
CEKIA5	CEKIA_1	Equus kiang	Adult	Female	2021.05.31	Grass, alfalfa, carrots, and pellet feed	Captive	Jinan Zoo, Shandong, China	SRR19187611	https://www.frontiersin.org/journals/microbiology/articles/10.3389/fmicb.2022.953234/full
CEKIA6	CEKIA_2	Equus kiang	Unknow	Male	2016.05	Hay	Captive	Jinan Wildlife World, Shandong, China	SRR6796676	10.17582/journal.pjz/20180522070505
CEKIA7	CEKIA_2	Equus kiang	Unknow	Male	2016.05	Hay	Captive	Jinan Wildlife World, Shandong, China	SRR6796670	10.17582/journal.pjz/20180522070505
CEKIA8	CEKIA_2	Equus kiang	Unknow	Male	2016.05	Hay	Captive	Jinan Wildlife World, Shandong, China	SRR6796674	10.17582/journal.pjz/20180522070505
CEKIA9	CEKIA_2	Equus kiang	Unknow	Female	2016.05	Hay	Captive	Jinan Wildlife World, Shandong, China	SRR6796675	10.17582/journal.pjz/20180522070505
CEKIA10	CEKIA_2	Equus kiang	Unknow	Female	2016.05	Hay	Captive	Jinan Wildlife World, Shandong, China	SRR6796680	10.17582/journal.pjz/20180522070505
CEKIA11	CEKIA_2	Equus kiang	Unknow	Female	2016.05	Hay	Captive	Jinan Wildlife World, Shandong, China	SRR6796681	10.17582/journal.pjz/20180522070505
CEKIA12	CEKIA_3	Equus kiang	Unknow	Male	2016.09	Hay	Captive	Qinghai-Xizang Plateau Wild Animal Park, Qinghai, China	SRR6796678	10.17582/journal.pjz/20180522070505
CEKIA13	CEKIA_3	Equus kiang	Unknow	Female	2016.09	Hay	Captive	Qinghai-Xizang Plateau Wild Animal Park, Qinghai, China	SRR6796679	10.17582/journal.pjz/20180522070505
CEKIA14	CEKIA_3	Equus kiang	Unknow	Female	2016.09	Hay	Captive	Qinghai-Xizang Plateau Wild Animal Park, Qinghai, China	SRR6796671	10.17582/journal.pjz/20180522070505
CEKIA15	CEKIA_3	Equus kiang	Unknow	Female	2016.09	Hay	Captive	Qinghai-Xizang Plateau Wild Animal Park, Qinghai, China	SRR6796672	10.17582/journal.pjz/20180522070505
CEKIA16	CEKIA_3	Equus kiang	Unknow	Female	2016.09	Hay	Captive	Qinghai-Xizang Plateau Wild Animal Park, Qinghai, China	SRR6796669	10.17582/journal.pjz/20180522070505
CEKIA17	CEKIA_3	Equus kiang	Unknow	Male	2016.09	Hay	Captive	Qinghai-Xizang Plateau Wild Animal Park, Qinghai, China	SRR6796677	10.17582/journal.pjz/20180522070505
CEKIA18	CEKIA_3	Equus kiang	Unknow	Female	2016.09	Hay	Captive	Qinghai-Xizang Plateau Wild Animal Park, Qinghai, China	SRR6796673	10.17582/journal.pjz/20180522070505
